# Supplementary material for: mSigHdp: hierarchical Dirichlet process mixture modeling for mutational signature discovery
Source: NAR Genom Bioinform. 2023 Jan 23;5(1):lqad005. doi: 10.1093/nargab/lqad005 (PMC9869330; doi:10.1093/nargab/lqad005)
Supplement: lqad005_Supplemental_Files [file lqad005_supplemental_files.zip]

Archive with 2 entries (2 files):
- sup-figs-2022-10-24.pdf
- sup-tables-2022-10-24.xlsx
